# Supplementary material for: Development and Validation of a Single-Tube Multiple-Locus Variable Number Tandem Repeat Analysis for Klebsiella pneumoniae
Source: PLoS One. 2014 Mar 10;9(3):e91209. doi: 10.1371/journal.pone.0091209 (PMC3948817; doi:10.1371/journal.pone.0091209)
Supplement: Table S1 — Overview of all strains tested in this study, their ESBL status, MLVA profiles and Sequence Type. (XLS) [file pone.0091209.s001.xls]

## Sheet: Table S1
Table S1 Overview of all strains tested in this study, their ESBL status, MLVA profiles and Sequence Type
Code	Description	Sampling site	Collection date	ESBL status	VNTR 52	VNTR 45	VNTR 53	VNTR 51	VNTR 60	VNTR 10	VNTR 27	VNTR 58	MLST	MLVA Type
1	Validation strain (NL)			NEG	2	3	2	4	6	2	9	1	849	4
2	Validation strain (NL)			NEG	4	1	4	4	3	4	8	2	n.i.	41
3	Validation strain (NL)			NEG	3	2	3	4	3	2	13	9	111	17
4	Validation strain (NL)			NEG	4	2	3	4	4	2	9	1	168	54
5	Validation strain (NL)			NEG	4	2	3	5	3	3	10	7	105	61
6	Validation strain (NL)			NEG	3	3	3	4	6	1	12	1	35	32
7	Validation strain (DRC)			POS	5	2	3	3	7	0	15	1	15	80
8	Validation strain (DRC)			POS	3	1	3	10	3	3	6	1	607	9
9	Validation strain (DRC)			POS	5	2	3	3	7	0	15	1	15	80
10	Validation strain (DRC)			POS	3	-2	-2	3	0	-2	3	3	852	6
11	Validation strain (DRC)			POS	3	-2	-2	3	0	-2	3	3	n.i.	6
12	Validation strain (DRC)			POS	6	1	4	6	3	3	9	2	850	93
21	ESBL producer	Urine	2010-02-11	POS	3	3	3	4	6	1	12	1	35	32
23	ESBL producer	Sputum	2010-03-13	POS	4	3	3	4	3	2	12	1	45	69
24	ESBL producer	Sputum	2010-05-30	POS	4	3	3	7	3	2	5	2	70	72
27	ESBL producer	Sputum	2010-06-14	POS	4	3	3	7	3	2	5	2	70	72
29	ESBL producer	Bronchial lavage	2010-07-14	POS	4	3	3	7	3	2	5	2	70	72
30	ESBL producer	Urine	2010-01-11	POS	5	2	3	3	7	0	15	1	15	80
31	ESBL producer	Urine	2009-08-18	POS	3	3	3	4	3	3	3	0	786	30
33	ESBL producer	Urine	2009-06-26	POS	5	2	3	3	7	0	15	1	15	80
34	ESBL producer	Urine	2009-06-20	POS	4	3	3	7	3	2	5	2	70	72
36	ESBL producer	Sputum	2009-01-29	POS	4	2	2	4	4	0	5	1	465	45
37	ESBL producer	Blood	2009-01-29	POS	3	-2	4	3	0	-2	6	2	853	37
38	ESBL producer	Sputum	2008-10-03	POS	3	3	2	3	3	2	5	1	359	25
39	ESBL producer	Urine	2008-07-08	POS	5	3	3	4	4	3	12	1	11	88
40	ESBL producer	Pus	2008-07-28	POS	4	2	3	4	4	2	15	1	107	56
41	ESBL producer	Genital	2005-11-21	POS	3	2	3	4	3	2	15	1	234	18
42	ESBL producer	Urine	2006-01-10	POS	5	2	3	3	3	0	12	1	14	79
44	ESBL producer	Faeces	2006-02-02	POS	6	1	4	8	3	-2	8	-2		94
46	ESBL producer	Sputum	2006-07-08	POS	5	2	3	3	7	0	19	1	15	81
47	ESBL producer	Urine	2006-12-11	POS	5	3	3	4	9	1	12	1	617	90
50	ESBL producer	Unknown	2007-07-03	POS	4	2	3	4	4	1	8	5	1	53
51	ESBL producer	Peritoneal dialysis cathether	2007-09-02	POS	3	3	3	4	6	1	12	1	35	32
52	ESBL producer	Punctate	2008-01-17	POS	3	3	3	4	7	1	12	1	785	34
53	ESBL producer	Sputum	2008-01-31	POS	5	3	3	4	4	3	12	1	11	88
54	ESBL producer	Pus	2008-02-15	POS	3	3	3	4	7	1	12	1	785	34
55	ESBL producer	Sputum	2008-03-10	POS	5	3	2	4	4	3	12	1	11	86
56	ESBL producer	Pus	2008-03-28	POS	4	3	3	7	3	2	5	2	70	72
57	ESBL producer	Pus	2008-04-18	POS	3	3	2	3	3	2	5	1	359	25
58	ESBL producer	Punctate	2008-05-05	POS	3	3	3	4	7	1	12	1	785	34
59	ESBL producer	Sputum	2008-05-12	POS	2	3	3	4	3	3	9	1	10	5
61	ESBL producer	Sputum	2008-06-02	POS	3	3	2	3	3	2	5	1	359	25
62	ESBL producer	Urine	2008-06-08	POS	5	3	3	4	10	2	12	1	37	91
63	ESBL producer	Oral swab	2008-08-08	POS	5	3	3	4	4	3	12	1	11	88
64	ESBL producer	Urine	2009-01-10	POS	5	3	3	4	6	1	9	1	147	89
65	ESBL producer	Sputum	2009-02-02	POS	2	3	3	4	3	3	9	1	783	5
66	ESBL producer	Faeces	2009-04-15	POS	4	3	3	7	3	2	5	2	70	72
68	ESBL producer	Pus	2009-04-27	POS	4	3	3	7	3	2	5	2	70	72
69	ESBL producer	Venal catheter	2009-05-29	POS	2	3	3	4	3	3	9	1	10	5
70	ESBL producer	Urine	2009-07-09	POS	5	2	3	3	7	0	15	1	15	80
71	ESBL producer	Urine	2009-07-30	POS	5	2	3	3	7	0	15	1	15	80
72	ESBL producer	Urine	2009-10-11	POS	-2	3	3	7	3	2	5	2		3
73	ESBL producer	Urine	2009-11-18	POS	4	3	3	7	3	2	5	2	70	72
74	ESBL producer	Urine	2009-12-09	POS	4	4	3	-2	3	2	15	1	781	73
75	ESBL producer	Bronchoalveolar lavage	2010-01-18	POS	4	3	3	7	3	2	5	2	70	72
77	ESBL producer	Pus	2010-02-21	POS	3	2	3	0	5	2	9	1	784	14
78a	ESBL producer	Urine	2010-02-23	POS	4	3	3	7	3	2	5	2		72
78b	ESBL producer	Urine	2011-01-07	POS	4	3	3	7	3	2	5	2		72
78c	ESBL producer	Urine	2011-04-06	POS	4	3	3	7	3	2	5	2		72
79	ESBL producer	Urine	2010-03-02	POS	5	2	3	3	7	0	15	1	15	80
80	ESBL producer	Sputum	2010-03-04	POS	4	3	3	7	3	2	5	2	70	72
81	ESBL producer	Sputum	2010-04-19	POS	4	3	3	7	3	2	5	2	70	72
82	ESBL producer	Pus	2010-04-28	POS	3	3	2	3	3	2	5	1	359	25
83	ESBL producer	Urine	2010-06-07	POS	4	3	3	6	3	2	5	2		71
84	ESBL producer	Sputum	2010-06-21	POS	4	3	3	7	3	2	5	2	70	72
85	ESBL producer	Sputum	2010-06-30	POS	4	3	3	7	3	2	5	2		72
86	ESBL producer	Urine	2010-07-01	POS	4	3	3	7	3	2	5	2	70	72
87	ESBL producer	Urine	2010-07-09	POS	4	3	3	7	3	2	5	2	70	72
88	ESBL producer	Sputum	2010-07-10	POS	4	3	3	7	3	2	5	2		72
89	ESBL producer	Urine	2010-07-13	POS	4	3	3	7	3	2	5	2		72
90	ESBL producer	Bronchial lavage	2010-07-20	POS	5	2	3	3	3	0	12	1	14	79
92	ESBL producer	Sputum	2010-07-22	POS	4	3	3	7	3	2	5	2	70	72
93	ESBL producer	Sputum	2010-07-30	POS	4	2	3	4	4	3	9	1	54	58
95	ESBL producer	Sputum	2010-08-10	POS	4	2	3	4	3	1	9	10	780	51
96	ESBL producer	Sputum	2010-08-12	POS	4	3	3	7	3	2	5	2		72
99	ESBL producer	Urine	2010-08-31	POS	4	3	3	7	3	2	5	2	70	72
101	Prospectively collected UTI	Urine	2011-07-14	NEG	3	3	2	4	4	2	15	1	787	28
102a	Prospectively collected UTI	Urine	2011-07-15	POS	3	2	3	4	4	0	5	1	29	19			I 16
102c	ESBL producer	Throat swab	2010-12-20	POS	3	2	3	4	4	0	5	1		19
103	Prospectively collected UTI	Urine	2011-07-16	NEG	4	2	3	4	4	2	12	7	200	55
104a	ESBL producer	Urine	2011-07-15	POS	3	2	3	4	4	0	5	1	29	19
104c	ESBL producer	Urine	2012-01-26	POS	3	2	3	4	4	0	5	1		19
105	ESBL producer	Urine	2011-07-19	POS	3	2	3	3	3	3	3	1	101	16
107	Prospectively collected UTI	Urine	2011-07-19	NEG	3	2	3	4	4	0	5	1	29	19
108	Prospectively collected UTI	Urine	2011-07-19	NEG	4	4	3	4	4	2	12	1	779	76
109	Prospectively collected UTI	Urine	2011-07-19	NEG	5	3	3	4	11	2	12	1	309	92
110	Prospectively collected UTI	Urine	2011-07-19	NEG	5	2	3	3	3	0	12	1	14	79
111	Prospectively collected UTI	Urine	2011-07-21	NEG	4	3	3	4	3	3	6	8	152	70
112	ESBL producer	Urine	2011-07-22	POS	3	3	2	4	4	2	9	1	48	27
113	Prospectively collected UTI	Urine	2011-07-25	NEG	3	2	3	4	4	2	10	1	25	20
116	Prospectively collected UTI	Urine	2011-07-29	NEG	4	4	3	2	7	0	5	1	788	75
117	Prospectively collected UTI	Urine	2011-07-31	NEG	4	4	3	-2	4	2	9	1	294	74
118	Prospectively collected UTI	Urine	2011-08-02	NEG	4	2	3	4	5	3	12	1	789	59
119a	Prospectively collected UTI	Urine	2011-08-02	NEG	4	2	3	4	4	3	5	0	253	57
119b	ESBL producer	Urine	2011-08-29	POS	4	2	3	4	4	3	5	0		57
120	Prospectively collected UTI	Urine	2011-08-03	NEG	3	3	3	4	3	2	12	1	45	29
121	Prospectively collected UTI	Urine	2011-08-12	NEG	4	2	3	4	7	2	6	1	788	60
122	Prospectively collected UTI	Urine	2011-08-12	NEG	5	3	3	4	6	1	9	1	147	89
123	Prospectively collected UTI	Urine	2011-08-12	NEG	3	2	4	6	3	4	9	2	790	23
124	Prospectively collected UTI	Urine	2011-08-12	NEG	3	3	3	4	3	2	12	1	45	29
125	Prospectively collected UTI	Urine	2011-08-08	NEG	5	2	3	4	5	2	5	0	163	82
126	Validation strain	ATCC13883		NEG	4	3	0	4	4	2	5	2	3	66
127	Validation strain	ATCC700603		POS	3	-2	-2	3	0	2	3	3	851	8
128a	Prospectively collected UTI	Urine	2011-08-30	NEG	3	2	5	6	3	-2	6	4	616	24
128b	ESBL producer	Urine	2011-10-31	POS	3	2	5	6	3	-2	6	4		24
130	Prospectively collected UTI	Urine	2011-08-27	NEG	3	3	4	0	4	2	9	1	791	38
131	Prospectively collected UTI	Urine	2011-08-26	NEG	3	2	4	4	5	3	6	1	39	21
132	Prospectively collected UTI	Urine	2011-08-26	NEG	3	3	2	4	3	2	9	1	792	26
133	Prospectively collected UTI	Urine	2011-08-24	NEG	3	2	3	4	4	2	10	1	25	20
134	Prospectively collected UTI	Urine	2011-08-24	NEG	3	2	4	6	3	4	8	2		22
135	Prospectively collected UTI	Urine	2011-08-23	NEG	5	2	3	7	4	2	9	1	661	84
137	ESBL producer	Sputum	2010-06-21	POS	4	3	3	7	3	2	5	2		72
142a	Prospectively collected UTI	Urine	2011-10-30	NEG	4	1	4	6	3	4	0	2		42
142b	ESBL producer	Urine	2011-11-12	POS	4	1	4	6	3	4	0	2		42
144	Prospectively collected UTI	Urine	2011-10-31	NEG	5	3	3	4	3	2	6	1		87
145	Prospectively collected UTI	Urine	2011-11-01	NEG	4	2	2	4	3	2	5	1		44
146a	ESBL producer	Urine	2011-11-01	POS	5	2	3	3	7	0	15	1		80
146b	ESBL producer	Urine	2011-10-07	POS	5	2	3	3	7	0	15	1		80
147	Prospectively collected UTI	Urine	2011-11-01	NEG	5	1	4	6	3	4	8	2		77
148	Prospectively collected UTI	Urine	2011-11-03	NEG	4	3	3	4	3	2	12	1		69
149	Prospectively collected UTI	Urine	2011-11-03	NEG	4	-2	3	-2	3	1	15	1		39
150	Prospectively collected UTI	Urine	2011-11-04	NEG	4	-2	4	6	3	4	8	3		40
152	Prospectively collected UTI	Urine	2011-11-07	NEG	4	2	2	4	4	2	9	1		46
153	Prospectively collected UTI	Urine	2011-11-07	NEG	3	2	3	0	5	2	9	0		13
154	ESBL producer	Urine	2011-11-08	POS	5	2	3	3	7	0	15	1		80
155	Prospectively collected UTI	Urine	2011-11-08	NEG	3	2	2	4	4	4	5	1		12
156	Prospectively collected UTI	Urine	2011-11-09	NEG	5	2	2	4	3	2	6	1		78
157	Prospectively collected UTI	Urine	2011-11-11	NEG	3	3	2	4	3	2	9	1		26
159	Prospectively collected UTI	Urine	2011-11-13	NEG	3	2	3	0	5	2	9	0		13
160	Prospectively collected UTI	Urine	2011-11-14	NEG	-2	3	2	3	8	2	5	1		2
161	Prospectively collected UTI	Urine	2011-11-14	NEG	3	3	3	4	6	2	12	1		33
162	Prospectively collected UTI	Urine	2011-11-14	NEG	5	2	3	7	3	0	12	1		83
163	Prospectively collected UTI	Urine	2011-11-15	NEG	3	2	2	4	4	2	18	1		11
164	Prospectively collected UTI	Urine	2011-11-15	NEG	4	2	3	4	3	1	9	1		49
166	Prospectively collected UTI	Urine	2011-11-20	NEG	4	2	3	4	4	2	12	7		55
168	Prospectively collected UTI	Urine	2011-11-21	NEG	4	3	3	3	3	0	9	1		68
169	Prospectively collected UTI	Urine	2011-11-24	NEG	3	3	3	4	5	2	12	1		31
170	Prospectively collected UTI	Urine	2011-11-25	NEG	4	2	2	4	4	2	9	1		46
171	Prospectively collected UTI	Urine	2011-11-25	NEG	3	2	3	4	4	2	10	1		20
172	Prospectively collected UTI	Urine	2011-11-25	NEG	4	2	2	4	4	3	5	4		47
173	Prospectively collected UTI	Urine	2011-11-26	NEG	4	3	2	4	-2	1	12	1		67
174	Prospectively collected UTI	Urine	2011-11-29	NEG	3	2	-2	3	0	0	3	2		10
175a	Prospectively collected UTI	Urine	2011-11-29	NEG	4	2	3	2	3	0	12	1		48
175b	ESBL producer	Urine	2012-03-01	POS	4	2	3	7	3	0	12	1		62
175c	ESBL producer	Urine	2012-05-11	POS	4	2	3	7	3	0	12	1		62
175d	ESBL producer	Urine	2012-06-25	POS	4	2	3	7	3	0	12	1		62
176	Prospectively collected UTI	Urine	2011-11-29	NEG	4	2	4	6	3	4	12	4		63
177	ESBL producer	Sputum	2010-11-11	POS	4	3	3	7	3	2	5	2		72
178	ESBL producer	Sputum	2010-11-11	POS	4	3	3	7	3	2	5	2		72
180	ESBL producer	Sputum	2010-11-22	POS	3	3	3	4	6	1	12	1		32
181	ESBL producer	Sputum	2010-11-22	POS	4	3	3	7	3	2	5	2		72
182	ESBL producer	Sputum	2010-12-06	POS	4	3	3	7	3	2	5	2		72
183	ESBL producer	Throat swab	2010-12-20	POS	3	2	3	4	4	0	5	1		19
185	ESBL producer	Sputum	2010-12-27	POS	4	3	3	7	3	2	5	2		72
186	ESBL producer	Sputum	2010-12-31	POS	3	2	3	4	4	0	5	1		19
188a	ESBL producer	Venal catheter	2011-01-17	POS	4	3	3	7	3	2	5	2		72
188b	ESBL producer	Sputum	2013-01-26	POS	4	3	3	7	3	2	5	2		72
188c	ESBL producer	Sputum	2013-02-01	POS	4	3	3	7	3	2	5	2		72
189	ESBL producer	Wound	2011-01-19	POS	4	2	3	4	3	1	9	2		50
190	ESBL producer	Faeces	2011-01-17	POS	4	2	3	4	3	1	9	2		50
192	ESBL producer	Urine	2011-02-11	POS	4	3	3	7	3	2	5	2		72
193	ESBL producer	Urine	2011-02-22	POS	3	2	3	4	4	0	5	1		19
194	ESBL producer	Urine	2011-03-01	POS	3	2	3	4	4	0	5	1		19
195	ESBL producer	Urine	2011-03-09	POS	3	3	3	4	7	2	6	1		35
196a	ESBL producer	Urine	2011-03-25	POS	4	2	3	4	3	1	9	2		50
196b	ESBL producer	Urine	2011-09-01	POS	4	2	3	4	3	1	9	2		50
197a	ESBL producer	Urine	2011-03-31	POS	3	3	2	4	4	2	9	1		27
197b	ESBL producer	Urine	2011-04-27	POS	3	3	2	4	4	2	9	1		27
198	ESBL producer	Urine	2011-03-31	POS	3	3	2	4	4	2	9	1		27
199	ESBL producer	Faeces	2011-04-04	POS	4	2	3	4	3	1	9	2		50
201	ESBL producer	Sputum	2011-04-11	POS	3	3	3	4	6	1	12	1		32
202	ESBL producer	Urine	2011-04-15	POS	3	2	3	4	4	0	5	1		19
203	ESBL producer	Sputum	2011-04-28	POS	4	3	3	7	3	2	5	2		72
205	ESBL producer	Rectal swab	2011-05-16	POS	3	3	3	4	6	1	12	1		32
206	ESBL producer	Sputum	2011-05-15	POS	3	4	3	4	3	2	12	1		36
208	ESBL producer	Sputum	2011-07-03	POS	3	-2	-2	3	0	2	3	2		7
210	ESBL producer	Throat swab	2011-09-05	POS	4	3	3	7	3	2	5	2		72
212	ESBL producer	Sputum	2011-11-13	POS	3	3	2	4	4	2	9	1		27
213	ESBL producer	Wound	2011-11-19	POS	5	3	2	4	3	-2	12	7		85
214	ESBL producer	Bronchoalveolar lavage	2011-11-25	POS	3	2	2	4	4	4	5	1		12
215	ESBL producer	Ascites	2011-11-24	POS	3	3	2	4	4	2	9	1		27
216	ESBL producer	Drain	2011-12-02	POS	3	3	2	4	4	2	9	1		27
217	ESBL producer	Urine	2011-11-24	POS	3	2	3	4	4	0	5	1		19
219	ESBL producer	Blood	2011-12-09	POS	3	3	2	4	4	2	9	1		27
220	ESBL producer	Sputum	2012-01-19	POS	4	4	3	4	4	2	12	1		76
222	ESBL producer	Wond	2012-01-24	POS	3	3	2	4	4	2	9	1		27
225	ESBL producer	Throat swab	2012-02-13	POS	3	2	3	0	6	2	9	3		15
226	ESBL producer	Ascites	2012-02-14	POS	3	3	2	3	3	2	5	1		25
227	ESBL producer	Urine	2012-02-23	POS	5	2	3	7	3	0	12	1		83
229	ESBL producer	Sputum	2012-03-04	POS	4	2	3	7	3	0	12	1		62
230a	ESBL producer	Urine	2012-03-29	POS	4	2	2	0	4	2	5	10		43
230b	ESBL producer	Urine	2012-07-26	POS	4	2	2	0	4	2	5	10		43
234a	ESBL producer	Sputum	2009-06-10	POS	4	2	3	4	4	0	5	1		52
234b	ESBL producer	Sputum	2009-06-11	POS	4	2	3	4	4	0	5	1		52
234c	ESBL producer	Urine	2010-08-11	POS	4	2	3	4	4	0	5	1		52
234d	ESBL producer	Urine	2010-11-17	POS	4	2	3	4	4	0	5	1		52
237	ESBL producer	Urine	2010-03-30	POS	3	3	2	4	4	2	9	1		27
238	ESBL producer	Urine	2010-04-09	POS	3	3	2	4	4	2	9	1		27
240	ESBL producer	Sputum	2010-08-11	POS	-2	3	3	7	3	2	5	2		3
242	ESBL producer	Sputum	2012-05-04	POS	4	2	3	4	3	1	9	1		49
243	External	OXA-48 strain		Carbapenemase	5	3	3	4	4	3	12	1		88
244a	ESBL producer	Wound	2012-05-18	POS	4	2	3	4	4	0	5	1		52
244b	ESBL producer	Wound	2012-06-28	POS	4	2	3	4	4	0	5	1		52
244c	ESBL producer	Wound	2012-07-29	POS and Carbapenemase	4	2	4	0	4	3	5	3		95
248a	ESBL producer	Urine	2012-05-14	POS	3	2	2	4	4	4	5	1		12
248b	ESBL producer	Urine	2012-05-14	POS	3	2	2	4	4	4	5	1		12
248c	ESBL producer	Wound	2012-05-25	POS	3	2	2	4	4	4	5	1		12			S 6	R 1	R 4	R 1	R 1	R 6		R 1	R 1	I 4	S 6	R 1	R 1	S 6	S 6	I 4	R 1	R 6	R 1	R 1
248e	ESBL producer	Urine	2012-06-11	POS	3	2	2	4	4	4	5	1		12
248f	ESBL producer	Urine	2012-06-18	POS	3	2	2	4	4	4	5	1		12
248g	ESBL producer	Urine	2012-12-03	POS	3	2	2	4	4	4	5	1		12
248h	ESBL producer	Urine	2012-12-03	POS	3	2	2	4	4	4	5	1		12
248i	ESBL producer	Urine	2012-12-20	POS	3	2	2	4	4	4	5	1		12
248j	ESBL producer	Urine	2013-02-08	POS	3	2	2	4	4	4	5	1		12
250a	ESBL producer	Throat swab	2012-05-23	POS	4	3	3	4	3	2	5	2		96
250b	ESBL producer	Rectal swab	2012-05-24	POS	4	3	3	4	3	2	5	2		96
250d	ESBL producer	Sputum	2012-06-03	POS	4	3	3	4	3	2	5	2		96
260a	ESBL producer	Rectal swab	2012-08-02	POS	4	2	4	0	4	3	5	3		95
260b	ESBL producer	Rectal swab	2012-08-30	POS	4	2	4	0	4	3	5	3		95
261	ESBL producer	Urine	2012-08-25	POS	5	3	3	4	6	1	9	1		89			S <=4	R >8	R >8/2	R >16	R >4	R >8	14	R >8	R >4	R >1	S <=1	R >4/76	R >4	R 1	S <=0.5	R >64	R >16	R 16/4	R >4	R >4	R >8	16	9	32	34	32	S <=0.25
263	ESBL producer	Bronchoalveolar lavage	2012-09-01	POS	3	3	3	4	3	2	12	1		29
264a	ESBL producer	Urine	2012-10-05	POS	5	3	3	4	6	1	9	1		89
264b	ESBL producer	Urine	2013-02-04	POS	5	3	3	4	6	1	9	1		89
265	ESBL producer	Sputum	2012-10-15	POS	5	2	3	3	7	0	15	1		80
266	ESBL producer	Urine	2012-10-08	POS	5	2	3	4	3	3	19	1		100
267a	ESBL producer	Urine	2012-10-25	POS	4	3	3	4	4	0	9	1		97
267b	ESBL producer	Urine	2012-10-28	POS	4	3	3	4	4	0	9	1		97
267c	ESBL producer	Urine	2012-10-30	POS	4	3	3	4	4	0	9	1		97
270	ESBL producer	Urine	2012-11-03	POS	3	2	3	4	4	2	10	1		20
272a	ESBL producer	Rectal swab	2012-12-06	POS	4	2	3	4	3	1	9	2		50
272b	ESBL producer	Rectal swab	2012-12-10	POS	4	2	3	4	3	1	9	2		50
272c	ESBL producer	Throat swab	2012-12-13	POS	4	2	3	4	3	1	9	2		50
272d	ESBL producer	Sputum	2012-12-14	POS	4	2	3	4	3	1	9	2		50
272e	ESBL producer	Rectal swab	2012-12-13	POS	4	2	3	4	3	1	9	2		50
281	ESBL producer	Rectal swab	2013-01-14	POS	4	0	2	4	3	3	9	2		98
282	ESBL producer	Sputum	2013-01-20	POS	4	3	3	7	3	2	5	2		72
285	ESBL producer	Bronchial lavage	2013-01-27	POS	4	3	3	7	3	2	5	2		72
286	ESBL producer	Urine	2013-01-25	POS	5	2	3	4	6	2	1	2		101
287a	ESBL producer	Urine	2013-01-30	POS	5	2	3	3	8	0	15	1		99
287b	ESBL producer	Urine	2013-01-30	POS	5	2	3	3	8	0	15	1		99
Each code refers to an individual or to a reference strain. Codes containing letters are consecutive samples obtained from the same individual.
Abbreviations: NL = The Netherlands; DRC = Democratic Republic Congo; POS = positive; NEG = negative; n.i. = not interpretable
Allele number "-2" means no PCR product was repeatedly obtained for the give allele
